# Supplementary material for: Free fatty-acid transport via CD36 drives β-oxidation-mediated hematopoietic stem cell response to infection
Source: Nat Commun. 2021 Dec 8;12:7130. doi: 10.1038/s41467-021-27460-9 (PMC8655073; doi:10.1038/s41467-021-27460-9)
Supplement: Supplementary file 4 — Source Data [file 41467_2021_27460_MOESM4_ESM.xlsx]

## Sheet: Figure 1
1J	Control	Sal
	35.602	69.73
	19.458	70.905
	23.13	94.37
	34.487	63.558
	26.743	85.209
	25.095	76.302
	24.049	72.2019
	30.9238	65.392
	29.938	82.203
	27.0493	80.301
	29.039	82.302
	24.3201	79.392
	30.219	72.302
	31.201	69.392
	26.392	84.02
	33.942	76.201
	19.239	70.745
	28.322	67.391
	29.953	83.392
	27.932	85.9202

## Sheet: Figure 2 
Figure 2B	Basal	Control	Sal
		5.69674	11.2592
		4.64795	8.76044
		4.12699	8.82825
		6.45065	9.9375
		5.26125	7.26553
		4.91253	6.73002
		5.29202	8.29202
		5.93814	9.02986
		6.0866	10.3938
	Maximal	Control	Sal
		9.62257	18.9033
		10.4604	17.9075
		10.1921	18.2986
		12.1576	17.6338
		11.7558	18.392
		11.8841	19.5713
		10.2928	18.298
		13.9382	16.6317
		9.39202	18.1576
	Basal	Control	LPS
		10.2675	23.8196
		8.94253	20.0795
		7.90438	21.0291
		9.55166	24.0061
		8.11004	21.2957
		7.26124	19.2768
		10.5416	22.0294
		9.24283	21.6892
		8.4768	19.1721
	Maximal	Control	LPS
		20.2388	32.3748
		17.3205	27.9376
		15.7687	27.3726
		19.7398	29.1939
		16.2167	33.9376
		16.6225	28.9463
		21.3153	34.0009
		17.668	29.2538
		17.3726	30.1275
Figure 2D	Dependency	Control	LPS	Flexibility	Control	LPS
		59.5376	71.5955		13.392	6.83638
		43.9984	74.4074		28.9312	4.02445
		50.8574	72.2909		22.0722	6.57954
Figure 2F	Control	Control +eto	LPS	LPS +eto
	9.8167	7.52338	20.7939	11.2415
	7.98782	7.97639	21.6922	12.5852
	8.96167	6.72834	21.7142	9.95114
Figure 2G	Control	Control +eto	LPS	LPS +eto
	17.776	19.2631	28.6667	19.8348
	17.5263	14.9281	30.499	16.404
	18.7853	13.2256	31.493	14.8423

## Sheet: Figure 3 
Figure 3B	HSC	Control	Sal	Sal +eto
		4.65	9.8	5.96
		7.25	11.3	10.3
		6.25	17.4	7.33
		9.88	15.2	7.63
		7.14	18.3	6.75
		6.98	13.5
		8.45	16.2
	LSK	Control	Sal	Sal +eto
		13.2	25.5	20
		25.5	27.4	19.9
		14.5	32.5	22.9
		19.8	24.5	17.3
		20.3	28.5	17.6
		18.3	37.5
		25.8	22.1
Figure 3C	HSC	Control	Sal	Sal +eto
		3.76	14.6	7.36
		10.2	13.7	9.52
		11.33	16	13.21
		11.24	15.1	12.68
		9.89	27.3
	LSK	Control	Sal	Sal +eto
		28.5	53.1	39.5
		37.2	49.6	38.8
		30.1	44.7	29.6
		34.6	43.2	35.1
		24.1	55.3
Figure 3F	LPS	control	LPS
		1	21.4
		1.2	23.9
		1	38.6
		1.3	20.1
	Sal	control	Sal
		1.6	2.4
		0.9	3.2
		1.3	2.9
		1.2	2.8
Figure 3i	HSC	control	LPS
		9.94	7.84
		3.43	6.06
		1.52	2.36
		2.61	4.45
		7.25	1.85
	LSK	control	LPS
		22.6	23.25
		24.6	19.3
		23.4	8.24
		19	17.1
		9.73	25.9

## Sheet: Figure 4
Figure 4A		Slc27a1	Slc27a2	Slc27a4	Slc27a5	Fabp1	Fabp3	Fabp4	Fabp5	CD36	LDLR	Msr1
	HSC con	0.843816	1.59107	0.864537	0.624165	0.72951	1.04972	1.44894	1	1.28565	0.94442	1.69056
	HSC con	1.18509	0.721965	1.6358	1.31951	0.724471	1.45397	0.867539	1.2	0.656333	0.918594	0.139419
	HSC con	0.9	0.965936	0.795536	0.476319	0.609205	0.697372	0.861546	0.9	0.830758	0.991373	0.623085
	HSC con	1.1	0.90125	0.888843	2.54912	3.10588	0.939523	0.923382	1	1.42652	1.16272	0.7
	HSC SAL	0.0705603	14.723	995.999	4.11246	2.6666	106.153	7.03719	0.0319066	1099.4	0.175252	0.365388
	HSC SAL	0.111491	18.3792	797.865	5.81589	3.42238	95.0095	4.97605	0.0185814	1076.77	0.249567	1.4
	HSC SAL	0.0839108	21.1121	910.175	5.65685	4.45369	104.691	5.87667	1.30134	1138.17	0.581359	0.839441
	HSC SAL	0.152301	15.7797	1082.39	10.7034	3.77114	135.298	5.95871	0.732043	1501.82	0.292701	1.76235
	HSC LPS 2h	0.0667541	5.50217	39.6706	2.44528	2.85799	1758.34	6.84476	0.9	618.444	0.4	1.2
	HSC LPS 2h	0.00447158	12.5	31.5594	0.668964	5.11594	2538.92	6.21175	1.2	983.99	1.86284	0.193111
	HSC LPS 2h	0.0187756	9.84916	28.2465	0.752623	2.57576	2076.59	0.592546	1.01396	997.726	2.96391	0.1
	HSC LPS 2h	0.011164	21.259	26.1729	1.10191	2.43682	1910.85	2.19619	0.9	772.023	1.49226	0.0778856
	HSC LPS 16h	0.0116381	3.09513	10.2674	0.325335	1.09051	5.16941	2.79917	0.2	1940.89	8.32529	0.0985842
	HSC LPS 16h	0.0810525	6.58873	12.996	1.16473	1.22688	5.89708	4.90754	0.5	2023.31	9.43158	0.553824
	HSC LPS 16h	0.00692006	4.75683	12.5533	0.578344	1.22688	5.65685	5.71598	0.2	5566.29	6.53189	0.0185492
	HSC LPS 16h	0.0043493	3.53081	51.2685	0.790041	1.99308	17.1484	3.14923	0.31864	1677.97	8.1	0.267479

## Sheet: Figure 5
Figure 5F	Basal	Control	LPS
		5.77844	11.5783
		4.74219	9.35684
		3.73513	13.4875
		4.82782	11.9646
		3.5353	10.1838
	Maximal	Control	LPS
		10.0717	13.9513
		9.53611	18.807
		6.66439	16.8174
		6.30679	13.6176
		6.57946	16.4538
Figure 5i	Control	Sal
	-2.43	20.41
	5.97	24.88
	3.78	14.76
	13.58	25.25
	7.42	17.97
Figure 5J	ALT	Control	Sal
		165.69	425.95
		265.72	697.06
		82.6	98.28
		82.6	332.15
		140.49	775.53
	AST	Control	Sal
		361.06	653.87
		801.92	857.36
		143.78	173.74
		132.93	1043.14
		315.21	969.64
